# Supplementary material for: Structural insights into auxin recognition and efflux by Arabidopsis PIN1
Source: Nature. 2022 Aug 2;609(7927):611–5. doi: 10.1038/s41586-022-05143-9 (PMC9477737; doi:10.1038/s41586-022-05143-9)
Supplement: Supplementary file 3 — Source Data Fig. 1 [file 41586_2022_5143_MOESM3_ESM.xlsx]

## Sheet: Fig.1a
Fig. 1a
Loading assay results
pmol per million cells	Time（min)	Control			PIN1+D6PK
	0	0	0	0	0	0	0
	1	0.273117	0.303502	0.29648	0.127447	0.105472	0.110045
	4	0.415686	0.409073	0.422907	0.180388	0.161188	0.151999
	8	0.429321	0.438072	0.440719	0.179624	0.187949	0.189436
	12	0.523721	0.525575	0.459721	0.269917	0.263913	0.269577

## Sheet: Fig.1b
Fig. 1b
Loading-NPA inhibition					Significance	P value (Control or NPA vs PIN1+D6PK)
percentage of control	Control	102.753	102.656	94.5905	****	<0.0001
	PIN1+D6PK	46.2371	48.2377	46.0579
	NPA	90.3803	87.5959	76.1972	***	0.001

## Sheet: Fig.1c
Fig. 1c
Efflux-Time course
Percentage	Time (min)	Control			WT
	0	95.5298	103.213	101.257	97.9088	105.17	96.921
	5	86.2007	102.185	107.16	74.114	75.6737	86.1154
	10	97.3204	99.356	99.5319	69.1488	67.5284	71.3584
	15	88.5986	94.3844	94.1774	62.5632	66.6272	61.0295
	20	87.9085	87.1081	85.6798	65.5874	62.4332	62.5372

## Sheet: Fig.1d
Fig. 1d
Efflux-NPA inhibition					Significance	P value (Control or NPA vs PIN1+D6PK)
% of initial loading	Control	103.068	106.115	90.8168	**	0.0041
	PIN1+D6PK	68.1951	73.0885	64.0664
	NPA	86.0137	85.0054	92.4169	**	0.0052
