# Supplementary material for: Structural insights into auxin recognition and efflux by Arabidopsis PIN1
Source: Nature. 2022 Aug 2;609(7927):611–5. doi: 10.1038/s41586-022-05143-9 (PMC9477737; doi:10.1038/s41586-022-05143-9)
Supplement: Supplementary file 4 — Source Data Fig. 4 [file 41586_2022_5143_MOESM4_ESM.xlsx]

## Sheet: Fig.4c
Fig. 4c								Significance	P value (Mutant vs WT)
% of initial loading	Control	99.9597	101.574	105.421	98.7912	103.003	93.7186	****	<0.0001
	WT	62.2292	63.8309	61.5096	61.0675	62.1841	55.8752
	R547A	87.6605	88.1401	90.1484	81.8048	78.7042	82.6378	****	<0.0001
	Q580A	94.5009	93.52	91.5906	92.7647	93.5607	102.028	****	<0.0001
	R187A	70.4729	73.3584	74.1168	74.6696	87.829	75.8534	****	<0.0001
	K472A	90.1277	92.2935	89.7513	90.5832	87.0754	103.399	****	<0.0001
	V51A	82.8746	82.6709	86.2683	80.0627	85.7158	84.8627	****	<0.0001
	N112A	82.6787	84.0672	83.0486	85.4502	89.0029	96.4789	****	<0.0001
	Y145A	81.609	87.13	90.187	82.2475	69.7	87.57	****	<0.0001
	I582A	104.887	96.1568	100.55	100.176	105.572	96.1384	****	<0.0001

## Sheet: Fig.4d
Fig. 4d								Significance	P value (Mutant vs WT)
pmol per million cells	Control	0.000151	-0.00589	-0.02031	-0.00262	-0.00432	0.009043	****	<0.0001
	WT	0.121873	0.116705	0.124195	0.116847	0.113496	0.13243
	R547A	0.027592	0.026518	0.022027	0.040683	0.047615	0.03882	****	<0.0001
	Q580A	0.014367	0.01693	0.02197	0.018903	0.016823	-0.0053	****	<0.0001
	R187A	0.088618	0.079958	0.077682	0.076023	0.036528	0.07247	****	<0.0001
	K472A	0.022655	0.017685	0.023518	0.021619	0.029673	-0.0078	****	<0.0001
	V51A	0.053588	0.054225	0.042969	0.062389	0.044699	0.047369	****	<0.0001
	N112A	0.0378	0.03477	0.036993	0.031752	0.023999	0.007684	****	<0.0001
	Y145A	0.038741	0.040134	0.028086	0.021415	0.066123	0.027126	****	<0.0001
	I582A	-0.01372	0.010789	-0.00154	-0.00049	-0.01562	0.010825	****	<0.0001
