# Supplementary material for: Structural insights into auxin recognition and efflux by Arabidopsis PIN1
Source: Nature. 2022 Aug 2;609(7927):611–5. doi: 10.1038/s41586-022-05143-9 (PMC9477737; doi:10.1038/s41586-022-05143-9)
Supplement: Supplementary file 5 — Source Data Extended Data Fig. 2 [file 41586_2022_5143_MOESM5_ESM.xlsx]

## Sheet: Extended Data Fig. 2b
Extended Data Fig. 2b					Significance	P value (PIN1+D6PK vs PIN1)
pmol per million cells	Empty Vector	0.158215	0.165323	0.170633
	PIN1	0.118215	0.108785	0.109267
	PIN1 + D6PK	0.076337	0.0784042	0.0754733	***	0.0004

## Sheet: Extended Data Fig. 2c
Extended Data Fig. 2c					Significance	P value (PIN1+D6PK vs PIN1)
% of intial loading	Empty Vector	106.976	96.4647	100.218
	PIN1	88.1995	89.9027	83.4107
	PIN1 + D6PK	57.549	63.0097	56.7553	***	0.0005

## Sheet: Extended Data Fig. 2e
Extended Data Fig. 2e					Significance	P value (Mutants vs WT)
% of intial loading	Empty Vector + D6PK	93.9504	100.585	99.926
	PIN1 + D6PK	57.549	63.0097	56.7553
	T3A + D6PK	80.4929	72.3428	77.069	*	0.0182
	S4A + D6PK	73.4889	73.0181	55.7204	ns	0.2807
	Empty Vector	106.976	96.4647	100.218
	PIN1	88.1995	89.9027	83.4107
	T3E	98.367	103.16	93.2566	ns	0.1047
	S4A	94.5057	79.0615	82.4596	ns	0.9592

## Sheet: Extended Data Fig. 2f
Extended Data Fig. 2f					Significance	P value (PIN1-pH 6.5 vs PIN1-pH 5.5)
% of intial loading	Control-pH 5.5	95.6955	91.9218	95.2014
	PIN1+D6PK-pH 5.5	77.1119	77.6323	80.929
	Control-pH 6.5	93.9012	93.9779	96.5904
	PIN1+D6PK-pH 6.5	79.9931	82.6949	81.7956	ns	0.1101
